# Supplementary material for: Impact of Smoking on Response to the First-Line Treatment of Advanced ALK-Positive Non-Small Cell Lung Cancer: A Bayesian Network Meta-Analysis
Source: Front Pharmacol. 2022 May 11;13:881493. doi: 10.3389/fphar.2022.881493 (PMC9130699; doi:10.3389/fphar.2022.881493)
Supplement: Supplementary file 17 [file Table8.XLSX]

## Sheet: Sheet1
PubMed:
Search number	Query	Sort By	Filters	Search Details	Results	Time
1	"Carcinoma, Non-Small-Cell Lung"[Mesh]	Most Recent		"carcinoma, non small cell lung"[MeSH Terms]	61305	07:21:37
2	((((((((((((Carcinoma, Non-Small-Cell Lung[Title/Abstract]) OR (Carcinomas, Non-Small-Cell Lung[Title/Abstract])) OR (Lung Carcinoma, Non-Small-Cell[Title/Abstract])) OR (Lung Carcinomas, Non-Small-Cell[Title/Abstract])) OR (Non-Small-Cell Lung Carcinomas[Title/Abstract])) OR (Non-Small-Cell Lung Carcinoma[Title/Abstract])) OR (Non Small Cell Lung Carcinoma[Title/Abstract])) OR (Carcinoma, Non-Sm…	Most Recent		"carcinoma non small cell lung"[Title/Abstract] OR "carcinomas non small cell lung"[Title/Abstract] OR "lung carcinoma non small cell"[Title/Abstract] OR "lung carcinomas non small cell"[Title/Abstract] OR "non small cell lung carcinomas"[Title/Abstract] OR "non small cell lung carcinoma"[Title/Abstract] OR "non small cell lung carcinoma"[Title/Abstract] OR "carcinoma non small cell lung"[Title/A…	77512	07:22:00
3	"Lung Neoplasms"[Mesh]	Most Recent		"Lung Neoplasms"[MeSH Terms]	253447	07:23:19
4	(((((((((((((((((Lung Neoplasms[Title/Abstract]) OR (Pulmonary Neoplasms[Title/Abstract])) OR (Neoplasms, Lung[Title/Abstract])) OR (Lung Neoplasm[Title/Abstract])) OR (Neoplasm, Lung[Title/Abstract])) OR (Neoplasms, Pulmonary[Title/Abstract])) OR (Neoplasm, Pulmonary[Title/Abstract])) OR (Pulmonary Neoplasm[Title/Abstract])) OR (Lung Cancer[Title/Abstract])) OR (Cancer, Lung[Title/Abstract])) OR…	Most Recent		"lung neoplasms"[Title/Abstract] OR "pulmonary neoplasms"[Title/Abstract] OR "neoplasms lung"[Title/Abstract] OR "lung neoplasm"[Title/Abstract] OR "neoplasm lung"[Title/Abstract] OR "neoplasms pulmonary"[Title/Abstract] OR "neoplasm pulmonary"[Title/Abstract] OR "pulmonary neoplasm"[Title/Abstract] OR "lung cancer"[Title/Abstract] OR "cancer lung"[Title/Abstract] OR "cancers lung"[Title/Abstract…	191241	07:23:43
5	#1 OR #2 OR #3 OR #4	Most Recent		"carcinoma, non small cell lung"[MeSH Terms] OR "carcinoma non small cell lung"[Title/Abstract] OR "carcinomas non small cell lung"[Title/Abstract] OR "lung carcinoma non small cell"[Title/Abstract] OR "lung carcinomas non small cell"[Title/Abstract] OR "non small cell lung carcinomas"[Title/Abstract] OR "non small cell lung carcinoma"[Title/Abstract] OR "non small cell lung carcinoma"[Title/Abst…	314126	07:24:11
6	"Anaplastic Lymphoma Kinase"[Mesh]	Most Recent		"Anaplastic Lymphoma Kinase"[MeSH Terms]	3839	07:24:36
7	((((((((Anaplastic Lymphoma Kinase[Title/Abstract]) OR (ALK Tyrosine Kinase Receptor[Title/Abstract])) OR (NPM-ALK[Title/Abstract])) OR (Anaplastic Lymphoma Receptor Tyrosine Kinase[Title/Abstract])) OR (Nucleophosmin-Anaplastic Lymphoma Kinase[Title/Abstract])) OR (Nucleophosmin Anaplastic Lymphoma Kinase[Title/Abstract])) OR (ALK Kinase[Title/Abstract])) OR (CD246 Antigen[Title/Abstract])) OR (…	Most Recent		"anaplastic lymphoma kinase"[Title/Abstract] OR "alk tyrosine kinase receptor"[Title/Abstract] OR "NPM-ALK"[Title/Abstract] OR "anaplastic lymphoma receptor tyrosine kinase"[Title/Abstract] OR "nucleophosmin anaplastic lymphoma kinase"[Title/Abstract] OR "nucleophosmin anaplastic lymphoma kinase"[Title/Abstract] OR "alk kinase"[Title/Abstract] OR ("CD246"[All Fields] AND "Antigen"[Title/Abstract]…	11442	07:24:52
8	#6 OR #7	Most Recent		"Anaplastic Lymphoma Kinase"[MeSH Terms] OR ("Anaplastic Lymphoma Kinase"[Title/Abstract] OR "alk tyrosine kinase receptor"[Title/Abstract] OR "NPM-ALK"[Title/Abstract] OR "anaplastic lymphoma receptor tyrosine kinase"[Title/Abstract] OR "nucleophosmin anaplastic lymphoma kinase"[Title/Abstract] OR "nucleophosmin anaplastic lymphoma kinase"[Title/Abstract] OR "alk kinase"[Title/Abstract] OR ("CD2…	11699	07:25:10
9	((tyrosine kinase inhibitor*[Title/Abstract]) OR (inhibitor*[Title/Abstract])) OR (TKI[Title/Abstract])	Most Recent		"tyrosine kinase inhibitor*"[Title/Abstract] OR "inhibitor*"[Title/Abstract] OR "TKI"[Title/Abstract]	1368086	07:25:37
10	"Molecular Targeted Therapy"[Mesh]	Most Recent		"Molecular Targeted Therapy"[MeSH Terms]	33600	07:25:54
11	"Protein Kinase Inhibitors"[Mesh]	Most Recent		"Protein Kinase Inhibitors"[MeSH Terms]	53386	07:26:12
12	#9 OR #10 OR #11	Most Recent		"tyrosine kinase inhibitor*"[Title/Abstract] OR "inhibitor*"[Title/Abstract] OR "TKI"[Title/Abstract] OR "Molecular Targeted Therapy"[MeSH Terms] OR "Protein Kinase Inhibitors"[MeSH Terms]	1401280	07:26:30
13	#8 AND #12	Most Recent		("Anaplastic Lymphoma Kinase"[MeSH Terms] OR ("Anaplastic Lymphoma Kinase"[Title/Abstract] OR "alk tyrosine kinase receptor"[Title/Abstract] OR "NPM-ALK"[Title/Abstract] OR "anaplastic lymphoma receptor tyrosine kinase"[Title/Abstract] OR "nucleophosmin anaplastic lymphoma kinase"[Title/Abstract] OR "nucleophosmin anaplastic lymphoma kinase"[Title/Abstract] OR "alk kinase"[Title/Abstract] OR ("CD…	4409	07:26:51
14	"Crizotinib"[Mesh]	Most Recent		"Crizotinib"[MeSH Terms]	1481	07:27:08
15	(((((((Crizotinib[Title/Abstract]) OR (PF-02341066[Title/Abstract])) OR (PF-2341066[Title/Abstract])) OR (PF 2341066[Title/Abstract])) OR (PF2341066[Title/Abstract])) OR (PF 02341066[Title/Abstract])) OR (PF02341066[Title/Abstract])) OR (Xalkori[Title/Abstract])	Most Recent		"Crizotinib"[Title/Abstract] OR "PF-02341066"[Title/Abstract] OR "PF-2341066"[Title/Abstract] OR "PF-2341066"[Title/Abstract] OR "PF2341066"[Title/Abstract] OR "PF-02341066"[Title/Abstract] OR "PF02341066"[Title/Abstract] OR "Xalkori"[Title/Abstract]	2718	07:27:26
16	#14 OR #15	Most Recent		"Crizotinib"[MeSH Terms] OR "Crizotinib"[Title/Abstract] OR "PF-02341066"[Title/Abstract] OR "PF-2341066"[Title/Abstract] OR "PF-2341066"[Title/Abstract] OR "PF2341066"[Title/Abstract] OR "PF-02341066"[Title/Abstract] OR "PF02341066"[Title/Abstract] OR "Xalkori"[Title/Abstract]	2903	07:27:49
17	"ceritinib" [Supplementary Concept]	Most Recent		"ceritinib"[Supplementary Concept]	246	07:28:06
18	((ceritinib[Title/Abstract]) OR (Zykadia[Title/Abstract])) OR (LDK378[Title/Abstract])	Most Recent		"ceritinib"[Title/Abstract] OR "Zykadia"[Title/Abstract] OR "LDK378"[Title/Abstract]	564	07:28:21
19	#17 OR #18	Most Recent		"ceritinib"[Supplementary Concept] OR "ceritinib"[Title/Abstract] OR "Zykadia"[Title/Abstract] OR "LDK378"[Title/Abstract]	593	07:28:39
20	"alectinib" [Supplementary Concept]	Most Recent		"alectinib"[Supplementary Concept]	323	07:28:57
21	(((alectinib[Title/Abstract]) OR (Alecensa[Title/Abstract])) OR (CH5424802[Title/Abstract])) OR (RO5424802[Title/Abstract])	Most Recent		"alectinib"[Title/Abstract] OR "Alecensa"[Title/Abstract] OR "CH5424802"[Title/Abstract] OR "RO5424802"[Title/Abstract]	724	07:29:16
22	#20 OR #21	Most Recent		"alectinib"[Supplementary Concept] OR "alectinib"[Title/Abstract] OR "Alecensa"[Title/Abstract] OR "CH5424802"[Title/Abstract] OR "RO5424802"[Title/Abstract]	753	07:29:33
23	"brigatinib" [Supplementary Concept]	Most Recent		"brigatinib"[Supplementary Concept]	103	07:29:49
24	((brigatinib[Title/Abstract]) OR (Alunbrig[Title/Abstract])) OR (AP26113[Title/Abstract])	Most Recent		"brigatinib"[Title/Abstract] OR "Alunbrig"[Title/Abstract] OR "AP26113"[Title/Abstract]	259	07:30:06
25	#23 OR #24	Most Recent		"brigatinib"[Supplementary Concept] OR "brigatinib"[Title/Abstract] OR "Alunbrig"[Title/Abstract] OR "AP26113"[Title/Abstract]	265	07:30:26
26	"lorlatinib" [Supplementary Concept]	Most Recent		"lorlatinib"[Supplementary Concept]	137	07:30:43
27	(((lorlatinib[Title/Abstract]) OR (PF-06463922[Title/Abstract])) OR (PF06463922[Title/Abstract])) OR (Lorbrena[Title/Abstract])	Most Recent		"lorlatinib"[Title/Abstract] OR "PF-06463922"[Title/Abstract] OR "PF06463922"[Title/Abstract] OR "Lorbrena"[Title/Abstract]	307	07:30:58
28	#26 OR #27	Most Recent		"lorlatinib"[Supplementary Concept] OR "lorlatinib"[Title/Abstract] OR "PF-06463922"[Title/Abstract] OR "PF06463922"[Title/Abstract] OR "Lorbrena"[Title/Abstract]	318	07:31:16
29	"ensartinib" [Supplementary Concept]	Most Recent		"ensartinib"[Supplementary Concept]	15	07:31:36
30	(ensartinib[Title/Abstract]) OR (X-396[Title/Abstract])	Most Recent		"ensartinib"[Title/Abstract] OR "X-396"[Title/Abstract]	48	07:31:50
31	#29 OR #30	Most Recent		"ensartinib"[Supplementary Concept] OR "ensartinib"[Title/Abstract] OR "X-396"[Title/Abstract]	49	07:32:05
32	"entrectinib" [Supplementary Concept]	Most Recent		"entrectinib"[Supplementary Concept]	82	07:32:19
33	(((entrectinib[Title/Abstract]) OR (Rozlytrek[Title/Abstract])) OR (RXDX-101[Title/Abstract])) OR (NMS-E628[Title/Abstract])	Most Recent		"entrectinib"[Title/Abstract] OR "Rozlytrek"[Title/Abstract] OR "RXDX-101"[Title/Abstract] OR "NMS-E628"[Title/Abstract]	215	07:32:33
34	#32 OR #33	Most Recent		"entrectinib"[Supplementary Concept] OR "entrectinib"[Title/Abstract] OR "Rozlytrek"[Title/Abstract] OR "RXDX-101"[Title/Abstract] OR "NMS-E628"[Title/Abstract]	225	07:32:50
35	#8 OR #13 OR #16 OR #19 OR #22 OR #25 OR #28 OR #31 OR #34	Most Recent		"Anaplastic Lymphoma Kinase"[MeSH Terms] OR ("Anaplastic Lymphoma Kinase"[Title/Abstract] OR "alk tyrosine kinase receptor"[Title/Abstract] OR "NPM-ALK"[Title/Abstract] OR "anaplastic lymphoma receptor tyrosine kinase"[Title/Abstract] OR "nucleophosmin anaplastic lymphoma kinase"[Title/Abstract] OR "nucleophosmin anaplastic lymphoma kinase"[Title/Abstract] OR "alk kinase"[Title/Abstract] OR ("CD2…	12857	07:33:08
36	(((randomized controlled trial[Publication Type]) OR random*[Title/Abstract]) OR placebo[Title/Abstract])	Most Recent		"randomized controlled trial"[Publication Type] OR "random*"[Title/Abstract] OR "placebo"[Title/Abstract]	1472162	07:33:29
37	#5 AND #35 AND #36	Most Recent		("carcinoma, non small cell lung"[MeSH Terms] OR ("carcinoma non small cell lung"[Title/Abstract] OR "carcinomas non small cell lung"[Title/Abstract] OR "lung carcinoma non small cell"[Title/Abstract] OR "lung carcinomas non small cell"[Title/Abstract] OR "non small cell lung carcinomas"[Title/Abstract] OR "non small cell lung carcinoma"[Title/Abstract] OR "non small cell lung carcinoma"[Title/Ab…	322	07:34:18
Embase:
No.	Query	Results	Date
#1	'non small cell lung cancer'/exp	181270	2022-01-05
#2	'non small cell lung cancer':ti,ab OR 'nsclc':ti,ab OR 'bronchial non small cell cancer':ti,ab OR 'bronchial non small cell carcinoma':ti,ab OR 'carcinoma, non-small-cell lung':ti,ab OR 'lung cancer, non small cell':ti,ab OR 'lung non small cell cancer':ti,ab OR 'lung non small cell carcinoma':ti,ab OR 'non small cell bronchial cancer':ti,ab OR 'non small cell cancer, lung':ti,ab OR 'non small ce…	128231	2022-01-05
#3	'lung cancer'/exp	425844	2022-01-05
#4	'lung neoplasms':ti,ab OR 'pulmonary neoplasms':ti,ab OR 'neoplasms, lung':ti,ab OR 'lung neoplasm':ti,ab OR 'neoplasm, lung':ti,ab OR 'neoplasms, pulmonary':ti,ab OR 'neoplasm, pulmonary':ti,ab OR 'pulmonary neoplasm':ti,ab OR 'lung cancer':ti,ab OR 'cancer, lung':ti,ab OR 'cancers, lung':ti,ab OR 'lung cancers':ti,ab OR 'pulmonary cancer':ti,ab OR 'cancer, pulmonary':ti,ab OR 'cancers, pulmonar…	279275	2022-01-05
#5	#1 OR #2 OR #3 OR #4	473504	2022-01-05
#6	'anaplastic lymphoma kinase'/exp OR 'anaplastic lymphoma kinase':ti,ab OR 'alk':ti,ab	24703	2022-01-05
#7	'protein tyrosine kinase inhibitor'/exp OR 'protein tyrosine kinase inhibitor':ti,ab OR 'tyrosine kinase inhibitor*':ti,ab OR 'tyrosine protein kinase inhibitor*':ti,ab OR 'tki':ti,ab OR 'inhibitor*':ti,ab	1971213	2022-01-05
#8	#6 AND #7	11080	2022-01-05
#9	'anaplastic lymphoma kinase inhibitor'/exp	12059	2022-01-05
#10	'alectinib'/exp OR 'alectinib':ti,ab OR 'af 802':ti,ab OR 'af802':ti,ab OR 'alecensa':ti,ab OR 'alectinib hydrochloride':ti,ab OR 'ch 5424802':ti,ab OR 'ch5424802':ti,ab OR 'rg 7853':ti,ab OR 'rg7853':ti,ab OR 'ro 5424802':ti,ab OR 'ro5424802':ti,ab	2463	2022-01-05
#11	'brigatinib'/exp OR 'brigatinib':ti,ab OR 'alunbrig':ti,ab OR 'ap 26113':ti,ab OR 'ap26113':ti,ab	1185	2022-01-05
#12	'ceritinib'/exp OR 'ceritinib':ti,ab OR 'ldk 378':ti,ab OR 'ldk378':ti,ab OR 'nvp ldk 378':ti,ab OR 'nvp ldk 378 nx':ti,ab OR 'nvp ldk378':ti,ab OR 'nvp ldk378 nx':ti,ab OR 'zykadia':ti,ab	2323	2022-01-05
#13	'crizotinib'/exp OR 'crizotinib':ti,ab OR 'pf 02341066':ti,ab OR 'pf 1066':ti,ab OR 'pf 2341066':ti,ab OR 'pf02341066':ti,ab OR 'pf1066':ti,ab OR 'pf2341066':ti,ab OR 'xalkori':ti,ab	9939	2022-01-05
#14	'ensartinib'/exp OR 'ensartinib':ti,ab OR 'ensartinib hydrochloride':ti,ab OR 'x 396':ti,ab OR 'x396':ti,ab	221	2022-01-05
#15	'entrectinib'/exp OR 'entrectinib':ti,ab OR 'nms e 628':ti,ab OR 'nms e628':ti,ab OR 'rozlytrek':ti,ab OR 'rxdx 101':ti,ab OR 'rxdx101':ti,ab	888	2022-01-05
#16	'lorlatinib'/exp OR 'lorlatinib':ti,ab OR 'lorbrena':ti,ab OR 'lorviqua':ti,ab OR 'pf 06463922':ti,ab OR 'pf06463922':ti,ab	1026	2022-01-05
#17	#6 OR #8 OR #9 OR #10 OR #11 OR #12 OR #13 OR #14 OR #15 OR #16	30287	2022-01-05
#18	'randomized controlled trial'/exp OR 'randomized controlled trial':ti,ab OR 'controlled trial, randomized':ti,ab OR 'randomised controlled study':ti,ab OR 'randomised controlled trial':ti,ab OR 'randomized controlled study':ti,ab OR 'trial, randomized controlled':ti,ab OR 'random*':ti,ab OR 'placebo*':ti,ab OR 'blind*':ti,ab	2123392	2022-01-05
#19	#5 AND #17 AND #18	1364	2022-01-05
Cochrane Library:
Search Name:	Cochrane queries
Date Run:	05/01/2022 15:57:16
Comment:	2022-01-05
ID	Search	Hits
#1	MeSH descriptor: [Carcinoma, Non-Small-Cell Lung] explode all trees	4647
#2	MeSH descriptor: [Lung Neoplasms] explode all trees	8309
#3	(lung):ti,ab,kw OR (pulmo*):ti,ab,kw OR (bronch*):ti,ab,kw (Word variations have been searched)	124683
#4	(cancer*):ti,ab,kw OR (carcinoma*):ti,ab,kw OR (adenocrcinoma*):ti,ab,kw OR (neoplas*):ti,ab,kw OR (malignan*):ti,ab,kw (Word variations have been searched)	217692
#5	(tumor*):ti,ab,kw OR (tumour*):ti,ab,kw (Word variations have been searched)	79543
#6	#4 OR #5	236849
#7	#3 AND #6	32992
#8	#1 OR #2 OR #7	33019
#9	MeSH descriptor: [Anaplastic Lymphoma Kinase] explode all trees	54
#10	(Anaplastic Lymphoma Receptor Tyrosine Kinase):ti,ab,kw OR (Nucleophosmin-Anaplastic Lymphoma Kinase):ti,ab,kw OR (Nucleophosmin Anaplastic Lymphoma Kinase):ti,ab,kw OR (ALK Kinase):ti,ab,kw OR (NPM-ALK):ti,ab,kw (Word variations have been searched)	379
#11	(CD246 Antigen):ti,ab,kw OR (ALK Tyrosine Kinase Receptor):ti,ab,kw OR (ALK):ti,ab,kw OR (anaplastic lymphoma kinase):ti,ab,kw (Word variations have been searched)	1558
#12	#9 OR #10 OR #11	1558
#13	(tyrosine kinase inhibitor*):ti,ab,kw OR (inhibitor*):ti,ab,kw OR (TKI):ti,ab,kw (Word variations have been searched)	105146
#14	#12 AND #13	522
#15	MeSH descriptor: [Crizotinib] explode all trees	80
#16	(Crizotinib):ti,ab,kw OR (Xalkori):ti,ab,kw OR (PF-02341066):ti,ab,kw OR (PF2341066):ti,ab,kw OR (PF-2341066):ti,ab,kw (Word variations have been searched)	380
#17	(PF02341066):ti,ab,kw OR (PF 2341066):ti,ab,kw OR (PF 02341066):ti,ab,kw (Word variations have been searched)	10
#18	#15 OR #16 OR #17	380
#19	(Alectinib):ti,ab,kw OR (Alecensa):ti,ab,kw OR (CH5424802):ti,ab,kw OR (RO5424802):ti,ab,kw (Word variations have been searched)	136
#20	(Brigatinib):ti,ab,kw OR (Alunbrig):ti,ab,kw OR (AP26113):ti,ab,kw (Word variations have been searched)	97
#21	(Ceritinib):ti,ab,kw OR (Zykadia):ti,ab,kw OR (LDK378):ti,ab,kw (Word variations have been searched)	73
#22	(Ensartinib):ti,ab,kw OR (X-396):ti,ab,kw (Word variations have been searched)	24
#23	(Entrectinib):ti,ab,kw OR (Rozlytrek):ti,ab,kw OR (RXDX-101):ti,ab,kw OR (NMS-E628):ti,ab,kw (Word variations have been searched)	22
#24	(Lorlatinib):ti,ab,kw OR (PF-06463922):ti,ab,kw OR (PF06463922):ti,ab,kw OR (Lorbrena):ti,ab,kw (Word variations have been searched)	39
#25	MeSH descriptor: [Protein Kinase Inhibitors] explode all trees	1017
#26	#12 AND #25	28
#27	#12 OR #14 OR #18 OR #19 OR #20 OR #21 OR #22 OR #23 OR #24 OR #26	1637
#28	#8 AND #27	995
Web of Science:
1	((TS=(lung)) OR TS=(pulmon*)) OR TS=(bronch*)	2292607
2	((((((TS=(cancer*)) OR TS=(carcinoma* )) OR TS=(adenocrcinoma*)) OR TS=(neoplas* )) OR TS=(malignan*)) OR TS=(tumor*)) OR TS=(tumour*)	6625546
3	(#1) AND #2	811886
4	TS=(NSCLC)	77061
5	(#3) OR #4	819563
6	((((((((TS=(Anaplastic Lymphoma Kinase)) OR TS=(ALK Tyrosine Kinase Receptor)) OR TS=(NPM-ALK)) OR TS=(Anaplastic Lymphoma Receptor Tyrosine Kinase)) OR TS=(Nucleophosmin-Anaplastic Lymphoma Kinase)) OR TS=(Nucleophosmin Anaplastic Lymphoma Kinase)) OR TS=(ALK Kinase)) OR TS=(CD246 Antigen)) OR TS=(ALK)	20707
7	((TS=(tyrosine kinase inhibitor*)) OR TS=(inhibitor*)) OR TS=(TKI)	2635355
8	(#6) AND #7	7140
9	(((((((TS=(Crizotinib)) OR TS=(PF-02341066)) OR TS=(PF-2341066)) OR TS=(PF 2341066)) OR TS=(PF2341066)) OR TS=(PF 02341066)) OR TS=(PF02341066)) OR TS=(Xalkori)	5736
10	((TS=(ceritinib)) OR TS=(Zykadia)) OR TS=(LDK378)	992
11	(((TS=(alectinib)) OR TS=(Alecensa)) OR TS=(CH5424802)) OR TS=(RO5424802)	1237
12	((TS=(brigatinib)) OR TS=(Alunbrig)) OR TS=(AP26113)	468
13	(((TS=(lorlatinib)) OR TS=(PF-06463922)) OR TS=(PF06463922)) OR TS=(Lorbrena)	498
14	(TS=(ensartinib)) OR TS=(X-396)	99
15	(((TS=(entrectinib)) OR TS=(Rozlytrek)) OR TS=(RXDX-101)) OR TS=(NMS-E628)	479
16	((((((((#6) OR #8) OR #9) OR #10) OR #11) OR #12) OR #13) OR #14) OR #15	23004
17	((((TS=(randomized controlled trial)) OR TS=(RCT)) OR TS=(random*)) OR TS=(blind*)) OR TS=(placebo*)	2572751
18	((#5) AND #16) AND #17	812
